# Supplementary material for: The psychosocial impacts of skin-neglected tropical diseases (SNTDs) as perceived by the affected persons: A systematic review
Source: PLoS Negl Trop Dis. 2024 Aug 2;18(8):e0012391. doi: 10.1371/journal.pntd.0012391 (PMC11324132; doi:10.1371/journal.pntd.0012391)
Supplement: S2 Table — (XLSX) [file pntd.0012391.s002.xlsx]

## Sheet: Sheet1
					Reported physical impacts	Impacts on marital relationships							Impacts on wider inter-personal relationships								Impacts on emotional and mental wellbeing							Other mentioned socio-economic impacts
	Study	SNTD(s)	Country	Gender		Abandonment	Avoidance	Difficulties finding partner	IPV	Infidelity	Negative sexual impact	neutral/ positive effect	Relatives & extensive family				Wider social circles				sadness, low mood & feelings of depression	Suicidal ideation	Neutral / acceptance	Embarrassment / shame	feelings of worry, stress & anxiety	low self-esteem & self-stigma	Frustration & anger
													Avoidance	increased support & bonds	verbal or physical violence	rejection	avoidance	stigma & discrimination	unchanged or Increased support	verbal or physical violence
	Abdulmalik et al., 2018 [34]	Lymphatic filariasis	Nigeria	FM	visible wounds (FM), odours (M), disability (FM), feeling sick (FM)	M	F	M				FM	FM				FM	FM	F	FM	FM	FM		M	F	FM	FM	employment refusal/dismissal (F), decreased ability to work (MF), school absences (F), household impoverishment (M), depending on other for survival (FM)
	Adekeye et al., 2023 [35]	Buruli ulcer, Lymphatic Filariasis, Leprosy	Nigeria	FM	pain (M), physical impairment (F),			F (L)					F (LF)	M (L)			FM	FM			FM (FL) M (L)				M (BU)			employment refusal/dismissal (FM), economic strain (FM), school drop outs (FM), household impoverishment (M), begging (M)
	Agbo et al., 2019 [36]	Buruli Ulcer	Benin	F	not specified	F	F	F	F	F		F (temporary)	F	F (temporary)	F	F		F							F		F	school absences (F), household impoverishment (F), depending on other for survival (F)
	Al-Kamel et al., 2017 [37]	Cutaneous leishmaniasis	Yemen	FM	face deformity (F)		FM	F							FM			FM			F	FM	F (older)		F	FM		decreased ability to work (MF), school absences (FM), destitution (F), isolation (FM)
	Arjyal et al., 2023 [38]	Lymphatic Filariasis	Nepal	FM	pain (F), restricted mobility (F)		FM	FM				F	F				FM	FM				M						home confinement (F), employment refusal/dismissal (FM), decreased ability to work (MF), school absences (F), household impoverishment (M), depending on other for survival (FM)
	Azubuike et al., 2023 [39]	Buruli Ulcer	Nigeria	FM	pain (FM), physical impairment (FM), injection pains (M), feeling sick (M), sight loss (F)	M						M	FM		M	FM	FM	FM		M	F				F	FM	FM	decreased ability to work (MF), employment refusal/dismissal (FM), household impoverishment (F), depending on other for survival (FM), isolation (FM),
	Bennis et al., 2017 [40]	Cutaneous Leishmaniasis	Morocco	FM	disfigurement (FM), visible wounds (FM), treatment side effects (FM), pain (FM)	F	F	F					FM			FM	FM	FM					M			F		decreased ability to carry out household work (F)
	Bennis et al., 2017 [41]	Cutaneous Leishmaniasis	Morocco	FM	visible lesions (FM), treatment pain (FM)			FM					FM			FM	FM	FM			FM	FM	M	FM	FM	FM	FM	Social withdrawal (FM), isolation (FM)
	Boukthir et al., 2020 [42]	Cutaneous Leishmaniasis	Tunisia	FM	visible lesions (FM), sleep disturbance (FM), pain (FM), restricted mobility (FM), pain associated with treatment (FM)												FM	FM			FM	F		FM	F	FM		dependence on other (FM), inability to work / carry out normal activities (FM), treatment costs (FM), difficulty accessing treatment (FM)
	Bow-Bertrand et al., 2019 [43]	Leprosy	Bangladesh	FM	visible lesions (FM), sleep disturbance (FM), pain (FM), restricted mobility (FM), low treatment efficacy (FM), pain associated w treatment (FM)	M								FM	F	FM		FM			FM	FM	M		FM	FM		societal blame (FM), treatment costs (FM), dependence on other (FM), self-sufficiency (FM), loss of employment (M)
	Dako-Gyeke et al., 2017 [44]	Leprosy	Ghana	FM	visible lesions (FM), weakness (FM), deformity (FM)	FM	FM	M					FM			FM	FM	FM			FM	M	FM			FM		barred from public transport (F), self-isolation (F), treatment costs (FM), difficulty obtaining employment (FM), inability to work (FM), societal blame (M)
	Eneanya et al., 2019 [45]	Lymphatic Filariasis	Nigeria	FM	pain (F), restricted mobility (FM)	M	M	FM		M	M	FM	M			M	FM	FM	FM					M	M	FM		school drop out (F), social withdrawal (F), reduced ability to work (FM), treatment costs (M), loss of income (FM), inability to partake in usual activities (M), household impoverishment (FM)
	Khatami et al., 2018 [46]	Cutaneous Leishmaniasis	Iran	FM	pain (FM), visible lesions (FM), treatment pain (FM)								FM				FM	FM	FM		F				FM	FM	M	Unwanted attention (F), inability to work (FM)
	Milallos et al., 2019 [47]	Leprosy	Philippines	FM	visible lesions (FM)								FM				FM	FM	FM		FM			FM		FM		social withdrawal (FM), eviction (M)
	Noordende et al., 2016 [48]	Leprosy	Nepal	F	not specified	F	F		F	F		F	F		F						F							Increased frequency of IPV (F)
	Noordende et al., 2020 [49]	Leprosy, podoconiosis, Lymphatic Filariasis	Ethiopia	FM	itching (P,L,LF), pain (P&LF), loss of sensation (L), activity limitations (P,L,LF:FM), restricted mobility (P,L,LF:FM), sleep disturbance (P,L,LF:FM)	FM(L,P, LF)		FM				FM	FM(L,P,LF)	FM(L,P,LF)	FM(L,P,LF)		FM(L,P,LF)	FM(L,P,LF)	F (P), M(L)	FM(L,P,LF)	FM(L,P,LF)	FM (L)		FM(L,P,LF)	FM(L,P,LF)	FM(L,P,LF)	F (LF)	social isolation (L:FM), school drop outs (L,P,LF:FM), job loss (L,P,LF:FM), household impoverishment (L,P,LF:FM), dependence on other (L,P,LF:FM), treatment costs (L,P,LF:FM), decreased household income (L,P,LF:FM), reduced productivity (P,L,LF:FM),
	Nuwangi et al., 2024 [10]	Cutaneous leishmaniasis	Sri Lanka	FM	visible lesions (FM), pain (FM), secondary infections (FM), treatment pain (FM)												FM	FM		FM	FM			FM	FM	M	FM	public blame (FM), inability to work (M), anticipated stigma (M), treatment costs (FM), decreased income (M)
	Otache et al., 2023 [50]	Onchocerciasis	Nigeria	FM	pain (FM), mobility restriction (FM), treatment harms (FM)														FM		M		FM					treatment costs (FM), reduced social participation (FM), use of alcohol as coping strategy for disease-related low mood (M)
	Putri et al., 2023 [51]	Leprosy	Indonesia, India	FM	pain (Is&Id:FM), fever (Is&Id:FM), swelling (Is&Id:FM), burning sensations (Is&Id:FM), nausea &vomits (Is:M) tiredness (Is&Id:FM), sleep disturbance (Is&Id:FM), mobility restriction (Is&Id:FM), activity restriction (Is&Id:FM)	M(Id)							M	FM(Is,Id)	F	FM	FM(Is,Id)	FM(Is,Id)		F (Id)	FM(Is,Id)	M(Is)		FM	FM(Is,Id)	FM(Is,Id)	FM(Is,Id)	income loss (Id:FM), separation from family (Id:FM), dependence on other (Id& Is:FM), treatment costs (Id& Is:FM), unable to work (Id& Is:FM), job loss (Id& Is:FM), household impoverishment (Id& Is:FM)
	Ramdas et al., 2016 [52]	Cutaneous Leishmaniasis	Suriname	FM	malodorous lesions (FM), visible lesions (FM)												FM	FM	FM				FM	FM		FM		self-isolation (FM)
	Schuster et al., 2023 [53]	(genital) Schistosomiasis	Madagascar	F	vaginal discharge, pain (esp during sex), infertility, miscarriages (F), activity restriction (F)	F	F	F		F	F		F			F		F	F		F				F			infertility and miscarriages (F), abstention from sex and dating (F), inability to work (F), loss of income (F), treatment costs (F), indebtment (F), isolation (F)
	Stephen, K. 2023 [54]	Tungiasis	Kenya	FM	visible lesions (FM), itching (FM), pain (FM), mobility restriction (FM), sleep disturbance (M), disfigurement (FM)								FM	M	FM	FM	FM	FM		FM	FM			FM	FM	FM	FM	social isolation (FM), decreased school attendance (M), loss of employment (M), work refusal (M), treatment costs (M), anticipated stigma (FM)
	Susanto et al., 2023 [55]	Leprosy	Indonesia	F	Numbness, stiffness, swelling, pain (F)	F	F				F	F		F				F	F		F			F	F	F		social withdrawal (F)
	Tsegay et al., 2018 [23]	Podoconiosis	Ethiopia	F	not specified	F	F		F	F	F																	impaired ability to work / carry out household role (F)
	van Netten et al., 2021 [56]	Leprosy	Nepal	FM	pain (FM), weakness (FM)				F					M		F		FM		FM	FM	F		FM		FM		inability to work (FM), dependence on husband and family (F)
	van Wijk et al., 2021 [57]	Leprosy, Cutaneous Leishmaniasis	Colombia	FM	treatment side effects (CL:MF), impaired mobility (L:M), fatigue (CL:M)	F(L)	FM (L)					F(CL)	M(L)	FM (L&CL)		FM	FM	FM	FM (L)		FM(L)	M(L)	FM(CL&L)		FM(CL&L)	FM(CL&L)		unability to work (L:M), caregiver burden (M), job loss (L&CL:M), anticipated stigma (L:FM), income loss (CL:FM), household impoverishment (CL&L:FM), rejection by healthcare providers (L:FM)
	Varkevisser et al., 2009 [58]	Leprosy	Indonesia, Nigeria, Nepal, Brazil	FM	deformities (FM)	FM (I), F(Np)	FM (I), F(Np)				F (N)	F (Np)	F(Np)		F(Np)	FM (I)	FM (I,N,B)	FM (N&B)										community expulsion (I:FM), isolation (N:FM), anticipated stigma (Np:FM)
			F: Female
			M: Male
			Bold letters indicate majority of informants as reported in primary articles
